# Supplementary material for: Differences in the Microbial Composition of Hemodialysis Patients Treated with and without β-Blockers
Source: J Pers Med. 2021 Mar 12;11(3):198. doi: 10.3390/jpm11030198 (PMC8002078; doi:10.3390/jpm11030198)
Supplement: Supplementary file 1 [file jpm-11-00198-s001.zip]

Archive with 1 entries (1 files):
- Supplementary Tables and Figures (20210311).docx
